# Supplementary material for: Thyroid Dysfunction and the Effect of Iodine-Deficient Parenteral Nutrition in Very Low Birth Weight Infants: A Nationwide Analysis of a Korean Neonatal Network Database
Source: Nutrients. 2022 Jul 25;14(15):3043. doi: 10.3390/nu14153043 (PMC9331788; doi:10.3390/nu14153043)
Supplement: Supplementary file 1 [file nutrients-14-03043-s001.zip]

Archive with 1 entries (1 files):
- nutrients-1803797-supplementary.pdf
